# Supplementary material for: Grapevine bacterial communities display compartment-specific dynamics over space and time within the Central Valley of California
Source: Environ Microbiome. 2023 Nov 23;18:84. doi: 10.1186/s40793-023-00539-0 (PMC10668525; doi:10.1186/s40793-023-00539-0)
Supplement: Supplementary file 2 — Additional file 2. Table S1 Characteristics of the vineyard blocks used within the study. Table S2 Soil elemental composition of the vineyard blocks used within the study. Values are reported in mg/kg (ppm) with the exception of pH which is reported in the standard scale. Table S3 Optimal hyperparameters for training machine learning models. Table S4 Linear model results for soil texture. Type-2 ANOVA table. Table S5 Linear model results for soil elemental composition principal components (PC). Type-2 ANOVA table. Table S6 Linear model results for Bray-Curtis Dissimilarity for soil samples. Type-2 ANOVA table. Table S7 Linear model results for alpha diversity statistics for soil samples, Chao1 index and Faith’s phylogenetic diversity. Type-2 ANOVA table. Table S8 Linear model results for sugar content of the berries. Type-3 ANOVA table. Table S9 Linear mixed model results for Faith’s Diversity index. Type-3 ANOVA table. Table S10 Linear mixed model results for Chao1 index. Type-3 ANOVA table. Table S11 Linear model results for root compartment taxa across taxonomic levels for each experimental factor. Table S12 Linear model results for leaf compartment taxa across taxonomic levels for each experimental factor. Table S13 Linear model results for berry compartment taxa across taxonomic levels for each experimental factor. Table S14 Output statistics for three-class machine learning models predicting rootstock genotype, collection site, and plant compartment. Table S15 Output statistics for binary class machine learning models predicting scion genotype and collection year. In these models Cabernet Sauvignon and 2018 represented the positive class. [file 40793_2023_539_MOESM2_ESM.xlsx]

## Sheet: Table S1
Block	County	Scion	Rootstock	Est Year	Acreage	Vine Spacing	Trellis System	Orientation	Cover Crop
Mad-1	Madera	Cabernet Sauvignon	5C	1995	42.11	7x11	Horizontally divided double curtain	N/S	Poaceae spp.
Mad-2	Madera	Cabernet Sauvignon	Freedom	1995	37.89	7x11	Simple curtain	N/S	Poaceae spp.
Mad-3	Madera	Chardonnay	1103P	2009	76.45	6x9	Vertically divided double curtain	E/W	Poaceae spp.
Mad-4	Madera	Chardonnay	Freedom	2008	37.64	6x9	Vertically divided double curtain	E/W	Poaceae spp.
Mer-1	Merced	Cabernet Sauvignon	Freedom	1996	185	5x11	Horizontally divided double curtain	E/W	Poaceae spp.
Mer-2	Merced	Cabernet Sauvignon	1103P	2012	111.9	6x9	Simple curtain	E/W	Poaceae spp.
Mer-3	Merced	Chardonnay	Freedom	2010	18.8	6x9	Vertically divided double curtain	E/W	Poaceae spp.
Mer-4	Merced	Chardonnay	5C	1995	176.8	4x10	Horizontally divided double curtain	E/W	Poaceae spp.
San-1	San Joaquin	Chardonnay	Freedom, 1103P, 5C	1994	0.8	7x10	Simple curtain	N/S	N/A
San-2	San Joaquin	Cabernet Sauvignon	Freedom, 1103P, 5C	1994	0.8	7x10	Simple curtain	N/S	N/A

## Sheet: Table S2
Block	County	pH	P	K	Ca	Mg	S	Na	Fe	Mn	Zn	Cu	B
Mad-1	Madera	8.4	81.5	605.5	4723	378	196	621.5	27	37	3.5	1	2.4
Mad-2	Madera	8.15	119	707.5	3248.5	409	331.5	788	42	38.5	5.5	1.2	2.5
Mad-3	Madera	8.6	58.5	373.5	3686	341	47.5	286.5	24.5	29.5	7.5	0.7	1.7
Mad-4	Madera	7.85	109.5	146	1102.5	198.5	25	62.5	69	26	18.5	0.95	1.4
Mer-1	Merced	8.15	43.5	118.5	1157.5	197	129.5	239	90.5	32	11.5	1.5	1.5
Mer-2	Merced	6.55	164.5	270.5	891	116	16.5	31.5	254	30.5	18.5	2.85	1.45
Mer-3	Merced	8.55	95.5	82.5	1375.5	203.5	77.5	153	68.5	25.5	11	7.15	1.5
Mer-4	Merced	5.7	89	116.5	681	169	66.5	32.5	263	38	6.5	1.8	1.2
San-1	San Joaquin	7	48.6667	256.333	628.5	141.333	50.1667	21.1667	182.667	113.5	62.3333	2.75	1.1
San-2	San Joaquin	7	62.6667	211.833	668.5	165.333	69.5	27	219.5	104	7.16667	2.85	1.2

## Sheet: Table S3
Model	mtry	Minimum node size	Number of trees
Rootstock	1606	10	255
Compartment	1606	10	63
Site	808	5	237
Year	1606	10	477
Scion	4000	5	433
Sugar Content	5596	10	267

## Sheet: Table S4
		Sand			Silt			Clay
Term	Df	Sum sq	F value	P	Sum sq	F value	P	Sum sq	F value	P
Site	2	0.06445	1.4296	0.2618	0.04431	1.2491	0.30722	0.0036563	3.7362	0.04091
Year	1	0.05655	2.5088	0.1282	0.06226	3.5103	0.07497	0.0001372	0.2803	0.60205
Residuals	21	0.47339			0.37246			0.0102754

## Sheet: Table S5
		PC1			PC2
Term	Df	Sum sq	F value	P	Sum sq	F value	P
Site	2	120.817	31.585	1.897e-07	1.136	0.362	0.70001
Year	1	3.781	1.977	0.1725	6.022	3.8377	0.06183
Residuals	21	45.901			37.663

## Sheet: Table S6
	Bray-Curtis Dissimilarity
	Sum sq	Df	R2	F	P
Site	2.395	2	0.296	5.244	0.001
Year	0.204	1	0.025	0.891	0.548
Residual	5.481	24	0.678

## Sheet: Table S7
		Chao1			Faith's phylogenetic
Term	Df	Sum sq	F value	P	Sum sq	F value	P
Site	2	13082	0.6814	0.51542	43.49	0.4638	0.63439
Year	1	52231	5.4413	0.02838	224.64	4.792	0.03856
Residuals	21	230375			1125.07

## Sheet: Table S8
Factor	Sum Sq	Df	F value	Pr(>F)
Rootstock	12.08	2	2.7151	0.06941
Site (S)	2.64	2	0.5946	0.55308
Scion (Sc)	0.16	1	0.0707	0.79064
Collection week (Cw)	890.58	4	100.11	< 0.001
S x Sc	0.71	2	0.159	0.85312
S x Cw	206.06	8	11.5817	< 0.001
Sc x Cw	6.22	4	0.6988	0.59389
S x Sc X Cw	96.42	8	5.4191	< 0.001
Residuals	338.05	152

## Sheet: Table S9
Factor	Sum Sq	Mean Sq	F value	P
Rootstock	42.5	21.23	3.4749	0.033658
Scion	0.5	0.5	0.0821	0.774826
Compartment	6032.1	3016.04	493.703	<0.001
Sugar Content	7.9	7.87	1.289	0.256694
Year	164.3	164.35	26.9024	<0.001
Site	39.8	19.9	3.2568	0.0406551
Rootstock x Scion	91.5	45.75	7.4886	0.0006256
Compartment x Sugar Content	4.2	2.12	0.3477	0.70645

## Sheet: Table S10
Factor	Sum Sq	Mean Sq	F value	P
Rootstock	2894	1447	0.8153	0.44489
Scion	17	17	0.0099	0.92104
Compartment	772453	386226	217.635	<0.001
Sugar Content	443	443	0.2497	0.61748
Year	29154	29154	16.4278	<0.001
Site	11230	5615	3.1639	0.04471
Rootstock x Scion	15806	7903	4.4532	0.01213
Compartment x Sugar Content	23	12	0.0065	0.99353

[truncated: 5 more sheets: Table S11, Table S12, Table S13, Table S14, Table S15]
